# Supplementary material for: Feasibility and Utility of Multimodal Micro Ecological Momentary Assessment on a Smartwatch
Source: Proc SIGCHI Conf Hum Factor Comput Syst. Author manuscript; Available in PMC 2025 Dec 22. (PMC12718675; doi:10.1145/3706598.3714086)
Supplement: presentation caption [file NIHMS2119385-supplement-presentation_caption.vtt]

1
00:00:00,000 --> 00:00:16,000
Hi, my name is Ha, and today on behalf of my collaborators at Northeastern University, I'm going to talk about our recent work on how we managed to design a micro EMA system that can prompt participants once every 5 minutes.

2
00:00:16,000 --> 00:00:22,000
For seven days and achieve a response rate of more than 70%.

3
00:00:22,000 --> 00:00:30,000
In Ubicom and HCI research, we often collect a huge amount of human behavioral data in longitudinal studies.

4
00:00:30,000 --> 00:00:42,000
Often either for monitoring purposes or to collect data to train better machine learning models that can in turn be used in intervention systems or better tracking applications.

5
00:00:42,000 --> 00:00:52,000
A common form of human behavioral data is human postures and activities such as talking, sitting, walking, or riding a bike.

6
00:00:52,000 --> 00:01:01,000
However, most human activity datasets are collected in lab-based settings, which have a limited set of activities.

7
00:01:01,000 --> 00:01:09,000
This can in turn limit the generalizability of the models being trained on these datasets.

8
00:01:09,000 --> 00:01:18,000
Currently, the gold standard practice to collect activity data in the wild is to use an egocentric camera.

9
00:01:18,000 --> 00:01:26,000
This approach can provide detailed, accurate annotations. However, it has huge privacy concerns for the user.

10
00:01:26,000 --> 00:01:30,000
It's very time-consuming to annotate these videos post hoc.

11
00:01:30,000 --> 00:01:31,000
And the annotation might suffer from annotator bias.

12
00:01:35,000 --> 00:01:43,000
Another common way to collect labels in a free-living setting is to use EMA-based methodology.

13
00:01:43,000 --> 00:01:52,000
In this presentation, I'm going to give an example of how to use different EMA-based methods to collect activity in the wild.

14
00:01:52,000 --> 00:02:00,000
In a typical EMA prompt, participants will be prompted via a notification on the phone to answer a short survey.

15
00:02:00,000 --> 00:02:11,000
Because of the infrequent prompting interval, we can ask participants to answer multiple questions such as what they were doing and how long they were doing it for.

16
00:02:11,000 --> 00:02:30,000
Recently, our group introduced a new data collection method called Micro EMA, where participants answer a single-question survey on the watch face via a tap on the screen. Due to the fast interaction time, we can collect labels at a much higher interval, like once every 10 or 15 minutes.

17
00:02:30,000 --> 00:02:43,000
In Ubicomp 2024, we presented audio Micro EMA, where participants are prompted via a beep on an earbud or vibration on a smartwatch to speak their in-the-moment posture and activity.

18
00:02:43,000 --> 00:02:53,000
Using open-ended speech input, we could collect much more detailed labels from participants at a rate of one every 5 minutes.

19
00:02:53,000 --> 00:03:02,000
However, participants' contextual state can affect their preferred modality choice and response rate to micro EMA.

20
00:03:02,000 --> 00:03:12,000
Let's look at a 2-hour example of a participant's day. The green stripe at the bottom of the timeline shows the ground truth activity labels.

21
00:03:12,000 --> 00:03:25,000
Using audio micro EMA to collect their posture and physical activity labels, we can get a pretty temporally dense timeline of what they were doing during this two-hour period.

22
00:03:25,000 --> 00:03:36,000
However, as you can see, there was a period in the middle of this two-hour period where the participant was not responding to the prompt when they were in a meeting.

23
00:03:36,000 --> 00:03:45,000
This could be because they did not want to speak to the watch during the meeting and interrupt others.

24
00:03:45,000 --> 00:04:02,000
However, perhaps participants are still willing to answer the micro EMA prompt via tapping on the watch face since non-verbal interaction with the watch is seen as much more socially discreet and acceptable compared to speaking to the watch.

25
00:04:02,000 --> 00:09:24,000
[Continued discussion on multimodal Micro EMA, usability study, findings, and implications for future research.]

26
00:09:24,000 --> 00:09:30,000
We wanted to thank you for listening to this presentation, and feel free to check out our paper using the QR code on this slide.
